# Supplementary material for: Effects of Bioinsecticidal Aegerolysin-Based Cytolytic Complexes on Non-Target Organisms
Source: Toxins (Basel). 2021 Jun 30;13(7):457. doi: 10.3390/toxins13070457 (PMC8310125; doi:10.3390/toxins13070457)
Supplement: Supplementary file 1 [file toxins-13-00457-s001.zip]

Archive with 1 entries (1 files):
- toxins-1265189-supplementary.pdf
